# Supplementary material for: Treatment- and immune-related adverse events of immune checkpoint inhibitors in esophageal or gastroesophageal junction cancer: A network meta-analysis of randomized controlled trials
Source: Front Oncol. 2022 Dec 8;12:821626. doi: 10.3389/fonc.2022.821626 (PMC9780048; doi:10.3389/fonc.2022.821626)
Supplement: Supplementary file 1 [file DataSheet_1.zip › Supplementary figures and tables/TABLE S1 The relevant SUCRA values for different treatment for trAEs.xlsx]

## Sheet: Sheet1
Treatment	Grade 1-2		Grade 3-5		Grade all
	SUCRA	PrBest (%)	SUCRA	PrBest (%)	SUCRA	PrBest (%)
ChT	53.5	0	16.7	0	21.6	0
Avel	40.7	1.2	78.6	15.6	56.8	0
Camr	12.1	0	54.7	1.1	15.3	0
Ipil	23	2.4	57	3.2	89.3	4.6
Nivo	10.2	0	73.9	2	60.1	0
Nivo+ChT	88.2	33.1	4.6	0	17.1	0
Nivo+Ipil+ChT	82.4	22	24.9	0	38.5	0
Pemb	51.4	0.8	56.6	1.4	53.5	0
Pemb+ChT	85.1	31.4	37	0	48.2	0
Placebo	53.3	9.1	96	76.7	99.5	95.4
