# Supplementary material for: Treatment- and immune-related adverse events of immune checkpoint inhibitors in esophageal or gastroesophageal junction cancer: A network meta-analysis of randomized controlled trials
Source: Front Oncol. 2022 Dec 8;12:821626. doi: 10.3389/fonc.2022.821626 (PMC9780048; doi:10.3389/fonc.2022.821626)
Supplement: Supplementary file 1 [file DataSheet_1.zip › Supplementary figures and tables/TABLE S2 The relevant SUCRA values for different treatment for irAEs.xlsx]

## Sheet: Sheet1
Treatment	Grade 3-5		Grade all
	SUCRA	PrBest (%)	SUCRA	PrBest (%)
ChT	85.1	0	98.7	91.3
Avel	48.4	31.6	17.6	1.2
Camr	41.8	31.9	23.3	0
Ipil	56	33	10.3	0.5
Nivo	48.5	0	54.6	0
Nivo+Ipil	21.6	3	39.9	0
Pemb	36.4	0.4	73.6	0
Placebo	76.5	0	82	7.1
