# Supplementary material for: Treatment- and immune-related adverse events of immune checkpoint inhibitors in esophageal or gastroesophageal junction cancer: A network meta-analysis of randomized controlled trials
Source: Front Oncol. 2022 Dec 8;12:821626. doi: 10.3389/fonc.2022.821626 (PMC9780048; doi:10.3389/fonc.2022.821626)
Supplement: Supplementary file 1 [file DataSheet_1.zip › Supplementary figures and tables/TABLE S3 The rates of some specific immune-related adverse events of interest.xlsx]

## Sheet: Sheet1
Adverse events	ICIs			non-ICIs
	Rate	Lci	Uci	Rate	Lci	Uci
skin reaction	15.76	13.67	17.84	2.49	1.58	3.4
hypothyroidism	9.73	8.07	11.39	1.19	0.52	1.86
Infusion-related reactions	5.93	4.29	7.58	3.6	2.27	4.94
hepatitis	5.25	4.28	6.22	2.06	1.4	2.72
pneumonitis	4.45	3.5	5.4	0.38	0.08	0.69
hyperthyroidism	3.52	2.46	4.57	0.52	0.07	0.98
interstitial lung disease	1.86	0.78	3.11	0	0	0.51
Colitis	1.02	0.44	1.59	0.62	0.13	1.12
Hypophysitis	0.64	0.16	1.22	0	0	0.26
Myocarditis	0.55	0	1.32	0	0	0.36
Thyroiditis	0.36	0	0.86	0	0	0.3
Type 1 diabetes mellitus	0.33	0	0.92	0	0	0.33
Grade 3-5 irAEs	7.35	6.23	8.47	2.25	1.58	2.92
irAEs allgrade	44.46	42.47	46.44	11.09	9.76	12.41
